# Supplementary material for: Metabolomic Profiling in Neuromyelitis Optica Spectrum Disorder Biomarker Discovery
Source: Metabolites. 2020 Sep 18;10(9):374. doi: 10.3390/metabo10090374 (PMC7570337; doi:10.3390/metabo10090374)
Supplement: Supplementary file 1 [file metabolites-10-00374-s001.zip]

Archive with 6 entries (5 files):
- Supplementary/
- Supplementary/Supplementary Table 1_NMOSD Manuscript_McKarns_10.07.19.pdf
- Supplementary/Supplementary Table 2_NMOSD Manuscript_McKarns_10.07.19.pdf
- Supplementary/Supplementary Table 3_NMOSD Manuscript_McKarns_10.07.19.pdf
- Supplementary/Supplementary Table 4_NMOSD Manuscript_McKarns_10.07.19.pdf
- Supplementary/Supplementary Table 5_NMOSD Manuscript_McKarns_10.07.19.pdf
